# Supplementary material for: Fusobacterium nucleatum Load Correlates with KRAS Mutation and Sessile Serrated Pathogenesis in Colorectal Adenocarcinoma
Source: Cancer Res Commun. 2023 Sep 26;3(9):1940–51. doi: 10.1158/2767-9764.CRC-23-0179 (PMC10530411; doi:10.1158/2767-9764.CRC-23-0179)
Supplement: Supplementary Table S1 — Table S1 lists data for 306 cases of colorectal cancers [file crc-23-0179-s01.xlsx]

## Sheet: Sheet1
Supplemental Table 1
Case ID	MSI-H L/E MSS	BRAFV600E	KRAS (G12/G13) mutations	KRAS (G12/G13) mutations1	MLH1 hypermethylation	MLH1 IHC	Fn present/absent	Fn DNA/Tumor Tissue DNA (pg/ng)	Fn copy number/ng of Tumor DNA	Age >65= 1, <65=0	Sex: male/female	Race: black/white	Stage: local/regional, distant	Site: colon/rectum	Overall survival (days)	alive/dead
2	L/E	no	no	x	non-methylated	N.D.	absent	0	0	1	male	white	unknown	rectum	1825	alive
6	MSS	no	yes	TGTGGC	non-methylated	N.D.	absent	0	0	1	female	white	unknown	colon	1825	alive
7	MSS	no	no	x	non-methylated	N.D.	absent	0	0	1	male	white	unknown	colon	1825	alive
11	MSS	no	yes	GGTTGC	non-methylated	N.D.	absent	0	0	0	male	black	regional, distant	rectum	1825	alive
14	MSS	no	no	x	non-methylated	N.D.	absent	0	0	0	male	white	local	rectum	1825	alive
15	L/E	no	yes	GATGGC	non-methylated	N.D.	absent	0	0	1	male	white	unknown	rectum	1825	alive
16	L/E	no	no	x	non-methylated	N.D.	present	0.292513	125	0	male	white	local	rectum	1825	alive
18	MSS	no	yes	GATGGC	non-methylated	N.D.	absent	0	0	1	female	white	unknown	rectum	1566	dead
19	MSS	no	no	x	non-methylated	N.D.	absent	0	0	0	male	black	local	colon	1825	alive
20	MSS	no	no	x	non-methylated	N.D.	absent	0	0	0	male	white	unknown	rectum	1825	alive
22	MSS	no	no	x	non-methylated	N.D.	absent	0	0	1	female	white	local	rectum	1804	alive
23	MSS	no	no	x	non-methylated	N.D.	absent	0	0	1	male	white	local	colon	1533	dead
24	MSI-H	yes	no	x	hypermethylated	loss	absent	0	0	1	male	black	regional, distant	colon	287	dead
25	L/E	no	yes	GATGGC	non-methylated	N.D.	absent	0	0	1	female	white	unknown	colon	1825	alive
26	MSS	no	no	x	non-methylated	N.D.	absent	0	0	0	male	white	regional, distant	rectum	1825	alive
27	MSS	yes	no	x	non-methylated	N.D.	present	0.0136799	6	0	male	white	regional, distant	colon	745	dead
28	L/E	no	no	x	non-methylated	N.D.	absent	0	0	0	female	black	local	rectum	1825	alive
29	L/E	no	no	x	non-methylated	N.D.	absent	0	0	0	male	white	regional, distant	rectum	1825	alive
30	MSS	no	yes	GGTGAC	non-methylated	N.D.	absent	0	0	1	male	black	local	rectum	945	dead
31	MSS	no	yes	CGTGGC	non-methylated	N.D.	absent	0	0	1	male	white	unknown	rectum	1825	alive
32	L/E	no	no	x	non-methylated	N.D.	present	3.87152	1655	1	female	black	regional, distant	colon	1825	alive
33	L/E	no	yes	GATGGC	non-methylated	N.D.	absent	0	0	0	male	white	regional, distant	colon	1285	dead
34	L/E	no	yes	GGTGAC	non-methylated	N.D.	present	0.520253	222	0	male	black	regional, distant	rectum	1825	alive
35	L/E	no	no	x	non-methylated	N.D.	absent	0	0	1	male	white	regional, distant	rectum	1825	alive
36	MSS	no	no	x	non-methylated	N.D.	absent	0	0	0	male	black	regional, distant	colon	296	dead
37	L/E	no	no	x	non-methylated	N.D.	absent	0	0	0	female	white	regional, distant	rectum	1825	alive
39	L/E	no	no	x	non-methylated	N.D.	present	90.31	38617	0	male	white	regional, distant	colon	1825	alive
41	MSS	no	no	x	non-methylated	N.D.	absent	0	0	1	male	white	regional, distant	rectum	1196	dead
42	MSS	no	no	x	non-methylated	N.D.	absent	0	0	1	male	black	regional, distant	rectum	1202	dead
43	L/E	no	yes	GGTGAC	non-methylated	N.D.	present	0.215819	92	1	male	white	regional, distant	colon	1419	alive
44	L/E	no	yes	GTTGGC	non-methylated	N.D.	present	0.520614	223	0	male	black	regional, distant	colon	1408	alive
45	MSI-H	no	yes	GGTGAC	hypermethylated	loss	present	62.2468	26617	0	female	white	regional, distant	colon	1448	alive
46	MSI-H	no	no	x	hypermethylated	loss	present	14.2524	6094	0	female	white	regional, distant	colon	98	dead
47	L/E	no	no	x	non-methylated	N.D.	present	50.6964	21678	0	female	white	regional, distant	colon	1413	alive
48	MSS	no	no	x	non-methylated	N.D.	present	0.043338	19	0	female	black	regional, distant	colon	1483	alive
49	L/E	no	no	x	non-methylated	N.D.	absent	0	0	1	male	white	regional, distant	rectum	169	dead
50	L/E	no	no	x	non-methylated	N.D.	absent	0	0	1	female	white	regional, distant	colon	1455	alive
51	L/E	no	no	x	non-methylated	N.D.	absent	0	0	1	male	white	regional, distant	colon	625	dead
52	L/E	no	yes	GGTGAC	non-methylated	N.D.	present	0.0572804	24	1	male	white	regional, distant	colon	1436	dead
53	MSS	no	yes	GATGGC	non-methylated	N.D.	absent	0	0	1	female	white	regional, distant	rectum	118	dead
54	MSS	no	no	x	non-methylated	N.D.	absent	0	0	0	male	white	regional, distant	colon	1123	dead
55	L/E	no	no	x	non-methylated	N.D.	present	0.042165	18	1	female	white	regional, distant	colon	1214	dead
56	L/E	no	no	x	non-methylated	N.D.	present	0.326372	140	1	female	white	regional, distant	colon	13	dead
57	L/E	no	no	x	non-methylated	N.D.	absent	0	0	0	female	white	local	colon	1396	alive
58	L/E	no	yes	GGTTGC	non-methylated	N.D.	absent	0	0	1	male	white	regional, distant	colon	1001	dead
59	MSS	no	yes	GGTGAC	non-methylated	N.D.	present	1.04859	448	1	male	white	local	colon	1389	alive
60	MSS	no	no	x	non-methylated	N.D.	absent	0	0	0	female	black	regional, distant	colon	1825	alive
61	L/E	no	no	x	non-methylated	N.D.	absent	0	0	1	female	white	regional, distant	colon	1404	alive
62	MSS	no	yes	GCTGGC	non-methylated	N.D.	absent	0	0	1	female	black	regional, distant	colon	1180	dead
63	MSS	no	no	x	non-methylated	N.D.	absent	0	0	0	female	white	local	colon	1373	alive
64	L/E	no	no	x	non-methylated	N.D.	present	2.26602	969	1	female	black	local	colon	402	dead
65	L/E	no	yes	GTTGGC	non-methylated	N.D.	present	118.385	50622	1	male	white	unknown	colon	637	dead
66	MSS	no	no	x	non-methylated	N.D.	present	3.03039	1296	0	male	white	regional, distant	colon	1460	alive
67	L/E	no	yes	GTTGGC	non-methylated	N.D.	present	15.4745	6617	1	male	white	regional, distant	colon	1094	dead
68	L/E	no	no	x	non-methylated	N.D.	present	88.3204	37766	1	male	black	local	colon	1796	alive
69	MSS	no	yes	GGTGAC	non-methylated	N.D.	absent	0	0	unknown	male	unknown	unknown	colon	unknown	unknown
70	L/E	no	no	x	non-methylated	N.D.	absent	0	0	0	female	white	regional, distant	rectum	1744	alive
71	MSI-H	yes	no	x	hypermethylated	loss	absent	0	0	1	female	white	local	colon	1337	alive
72	MSI-H	no	no	x	non-methylated	N.D.	present	0.0877515	38	0	male	unknown	regional, distant	colon	1754	alive
74	L/E	no	yes	GATGGC	non-methylated	N.D.	present	10.4359	4462	1	male	white	regional, distant	colon	631	dead
75	MSS	no	yes	GATGGC	non-methylated	N.D.	present	1.73881	744	1	male	white	regional, distant	colon	55	dead
76	MSS	no	no	x	non-methylated	N.D.	present	0.0751419	32	1	male	white	regional, distant	rectum	1350	dead
77	MSS	no	yes	GTTGGC	non-methylated	N.D.	absent	0	0	0	male	white	regional, distant	colon	846	dead
78	L/E	no	no	x	non-methylated	N.D.	absent	0	0	0	male	white	regional, distant	colon	1661	alive
79	MSS	no	no	x	non-methylated	N.D.	absent	0	0	0	female	white	regional, distant	colon	1664	alive
80	L/E	no	no	x	non-methylated	N.D.	absent	0	0	1	female	white	regional, distant	colon	1648	alive
81	MSS	no	yes	GATGGC	non-methylated	N.D.	absent	0	0	1	male	white	local	colon	567	dead
82	MSS	no	no	x	non-methylated	N.D.	absent	0	0	0	male	black	regional, distant	colon	1308	alive
83	MSS	no	no	x	non-methylated	N.D.	absent	0	0	1	male	white	regional, distant	colon	1663	alive
84	MSS	no	no	x	non-methylated	N.D.	absent	0	0	0	female	black	regional, distant	colon	483	dead
85	MSS	no	no	x	non-methylated	N.D.	present	1.75919	752	0	male	white	regional, distant	colon	1643	alive
86	MSS	no	yes	GATGGC	non-methylated	N.D.	absent	0	0	1	female	white	regional, distant	colon	329	dead
87	MSS	no	yes	GATGGC	non-methylated	N.D.	present	25.2115	10780	0	male	white	regional, distant	rectum	1670	alive
88	MSS	no	no	x	non-methylated	N.D.	absent	0	0	1	male	white	regional, distant	colon	1092	dead
89	MSS	no	no	x	non-methylated	N.D.	absent	0	0	1	female	white	regional, distant	colon	1649	alive
90	L/E	no	yes	CGTGGC	non-methylated	N.D.	present	1.26726	542	1	male	white	regional, distant	colon	1355	alive
91	MSI-H	yes	no	x	hypermethylated	loss	present	0.303451	130	1	female	white	regional, distant	colon	9	dead
92	MSS	no	no	x	non-methylated	N.D.	absent	0	0	1	male	white	local	colon	1605	alive
93	L/E	no	yes	GATGGC	non-methylated	N.D.	present	0.0658977	28	0	female	white	regional, distant	colon	1304	alive
94	L/E	no	yes	GTTGGC	non-methylated	N.D.	present	0.443839	190	0	male	white	local	colon	1327	alive
96	L/E	no	no	x	non-methylated	N.D.	present	0.849872	363	0	male	unknown	regional, distant	rectum	1614	alive
97	MSI-H	yes	no	x	hypermethylated	N.D.	present	0.649164	278	1	female	white	local	colon	1557	alive
98	MSI-H	yes	no	x	hypermethylated	loss	present	2.14686	918	1	female	white	regional, distant	colon	1555	alive
99	MSS	no	yes	GGTGAC	non-methylated	N.D.	absent	0	0	0	female	black	regional, distant	colon	552	dead
100	L/E	no	no	x	non-methylated	N.D.	absent	0	0	0	male	white	regional, distant	colon	1566	alive
101	L/E	no	no	x	non-methylated	N.D.	present	0.00343382	1	0	male	white	local	colon	1599	alive
102	MSI-H	yes	no	x	hypermethylated	N.D.	present	130.205	55675	1	male	white	local	colon	386	dead
103	L/E	no	no	x	non-methylated	N.D.	present	0.013383	6	1	male	white	local	colon	1825	alive
104	L/E	no	no	x	non-methylated	N.D.	present	0.00361792	2	0	male	white	regional, distant	colon	218	dead
105	L/E	yes	no	x	non-methylated	N.D.	present	0.0149843	6	0	female	white	local	colon	1577	alive
106	L/E	yes	no	x	non-methylated	N.D.	present	41.7377	17847	1	male	white	regional, distant	colon	900	dead
107	MSI-H	yes	no	x	hypermethylated	loss	absent	0	0	1	female	white	regional, distant	colon	577	dead
108	L/E	no	no	x	non-methylated	N.D.	absent	0	0	0	female	white	local	colon	1564	alive
109	MSS	no	yes	GATGGC	non-methylated	N.D.	absent	0	0	0	male	black	regional, distant	colon	163	dead
110	MSS	no	no	x	non-methylated	N.D.	present	2.10122	898	1	female	white	regional, distant	colon	1303	alive
111	MSI-H	yes	no	x	hypermethylated	loss	present	18.6457	7977	1	female	white	local	colon	1308	alive
114	MSI-H	yes	no	x	hypermethylated	loss	present	0.167329	72	1	female	white	local	colon	1306	alive
117	L/E	no	yes	AGTGGC	non-methylated	N.D.	present	34.8247	14891	1	male	white	regional, distant	colon	284	dead
118	L/E	no	yes	TGTGGC	non-methylated	N.D.	present	0.492625	211	1	female	white	local	colon	678	dead
119	MSI-H	yes	no	x	hypermethylated	loss	absent	0	0	0	male	white	local	colon	1537	alive
120	L/E	no	yes	GTTGGC	non-methylated	N.D.	absent	0	0	1	male	black	local	colon	1825	alive
121	L/E	no	yes	GGTGAC	non-methylated	N.D.	present	0.00737021	3	0	male	white	regional, distant	rectum	1503	alive
123	L/E	no	yes	GGTGAC	non-methylated	N.D.	absent	0	0	1	male	white	local	colon	1365	alive
125	MSI-H	yes	no	x	hypermethylated	N.D.	present	0.00654245	3	1	male	white	unknown	colon	1519	alive
126	L/E	no	yes	GATGGC	non-methylated	N.D.	present	0.193693	83	0	male	white	regional, distant	colon	1509	alive
127	MSS	no	no	x	non-methylated	N.D.	absent	0	0	0	male	white	local	colon	1487	alive
128	MSS	no	no	x	non-methylated	N.D.	absent	0	0	0	male	white	regional, distant	colon	1323	alive
129	MSS	no	no	x	non-methylated	N.D.	absent	0	0	0	male	white	regional, distant	rectum	501	dead
130	L/E	no	yes	GATGGC	non-methylated	N.D.	absent	0	0	1	male	white	local	rectum	1825	alive
131	L/E	no	no	x	non-methylated	N.D.	absent	0	0	1	female	unknown	regional, distant	rectum	1825	alive
132	MSS	no	yes	GATGGC	non-methylated	N.D.	present	0.00360717	2	0	male	black	regional, distant	colon	1515	alive
133	L/E	no	no	x	non-methylated	N.D.	absent	0	0	0	female	white	regional, distant	colon	1049	dead
136	L/E	no	yes	GATGGC	non-methylated	N.D.	absent	0	0	1	female	white	local	colon	1321	alive
137	L/E	no	yes	GGTGAC	non-methylated	N.D.	present	0.0574815	25	1	female	white	local	colon	1593	alive
138	L/E	no	yes	GGTGAC	non-methylated	N.D.	present	0.0277214	12	0	male	black	regional, distant	colon	1334	alive
139	MSS	no	no	x	non-methylated	N.D.	absent	0	0	1	female	white	regional, distant	rectum	1488	alive
140	L/E	no	no	x	non-methylated	N.D.	absent	0	0	0	male	white	regional, distant	colon	1562	alive
141	MSS	no	no	x	non-methylated	N.D.	present	44.9001	19199	unknown	male	black	local	colon	583	dead
142	MSI-H	no	yes	GATGGC	non-methylated	present	absent	0	0	1	male	white	regional, distant	colon	1619	alive
143	MSS	no	yes	GTTGGC	non-methylated	N.D.	absent	0	0	0	female	white	local	colon	1825	alive
144	MSI-H	no	no	x	non-methylated	present	absent	0	0	1	female	white	regional, distant	colon	92	dead
145	MSI-H	yes	no	x	hypermethylated	loss	absent	0	0	1	female	white	regional, distant	colon	156	dead
146	MSS	no	no	x	non-methylated	N.D.	absent	0	0	0	female	white	regional, distant	colon	1476	alive
147	MSI-H	no	no	x	hypermethylated	N.D.	present	127.383	54469	1	female	white	local	colon	1331	alive
148	L/E	no	no	x	non-methylated	N.D.	absent	0	0	1	female	white	local	colon	1329	alive
149	L/E	no	yes	GATGGC	non-methylated	N.D.	present	1.34172	574	1	female	black	regional, distant	colon	8	dead
150	MSS	no	no	x	non-methylated	N.D.	absent	0	0	0	male	black	regional, distant	colon	1825	alive
151	L/E	no	no	x	non-methylated	N.D.	absent	0	0	1	female	white	regional, distant	rectum	1825	alive
152	MSS	no	no	x	non-methylated	N.D.	absent	0	0	0	male	white	regional, distant	rectum	865	dead
153	MSS	no	yes	AGTGGC	non-methylated	N.D.	present	0.477676	204	0	male	black	regional, distant	colon	1825	alive
154	MSS	no	no	x	non-methylated	N.D.	absent	0	0	0	male	white	local	colon	1825	alive
155	L/E	no	no	x	non-methylated	N.D.	absent	0	0	0	male	white	regional, distant	rectum	1825	alive
156	L/E	no	no	x	non-methylated	N.D.	absent	0	0	1	male	white	local	rectum	1825	alive
157	L/E	no	yes	AGTGGC	non-methylated	N.D.	absent	0	0	1	male	white	regional, distant	colon	1593	alive
158	L/E	no	yes	GCTGGC	non-methylated	N.D.	present	0.0319161	14	0	female	white	regional, distant	colon	1332	alive
159	MSS	no	no	x	non-methylated	N.D.	present	0.0460313	20	0	female	white	local	colon	1326	alive
160	L/E	no	no	x	non-methylated	N.D.	absent	0	0	1	male	white	local	colon	1509	alive
161	L/E	no	yes	GTTGGC	non-methylated	N.D.	absent	0	0	1	female	white	local	colon	1825	alive
162	MSS	no	no	x	non-methylated	N.D.	absent	0	0	1	female	white	regional, distant	colon	1825	alive
163	L/E	no	yes	GGTGAC	non-methylated	N.D.	present	38.6874	16543	1	female	black	regional, distant	colon	1500	alive
164	L/E	no	yes	GTTGGC	non-methylated	N.D.	absent	0	0	1	female	white	local	colon	1320	alive
165	MSI-H	no	no	x	non-methylated	N.D.	present	4.89297	2092	0	female	black	regional, distant	colon	1447	alive
166	L/E	no	yes	AGTGGC	non-methylated	N.D.	present	0.428952	183	1	female	white	local	colon	1328	alive
167	MSS	no	no	x	non-methylated	N.D.	absent	0	0	1	male	black	local	colon	1322	alive
168	MSS	no	no	x	non-methylated	N.D.	absent	0	0	0	female	white	local	rectum	1825	alive
169	MSS	no	no	x	non-methylated	N.D.	absent	0	0	0	female	white	regional, distant	colon	1348	alive
170	L/E	no	no	x	non-methylated	N.D.	absent	0	0	0	female	white	regional, distant	colon	1825	alive
171	L/E	no	no	x	non-methylated	N.D.	absent	0	0	1	female	white	local	colon	1327	alive
172	MSS	no	no	x	non-methylated	N.D.	absent	0	0	1	male	black	unknown	rectum	1433	dead
173	MSS	no	no	x	non-methylated	N.D.	absent	0	0	0	female	white	regional, distant	colon	496	dead
174	MSS	no	no	x	non-methylated	N.D.	absent	0	0	0	female	black	regional, distant	colon	1481	alive
175	MSS	no	no	x	non-methylated	N.D.	absent	0	0	1	male	white	local	colon	110	dead
176	MSS	no	no	x	non-methylated	N.D.	present	0.680076	291	1	male	white	regional, distant	rectum	1825	alive
177	MSS	no	no	x	non-methylated	N.D.	absent	0	0	0	male	white	regional, distant	colon	800	dead
178	MSS	no	no	x	non-methylated	N.D.	present	0.0814508	35	0	male	white	regional, distant	colon	1426	alive
179	MSI-H	yes	no	x	hypermethylated	loss	absent	0	0	1	female	white	local	colon	1323	alive
180	L/E	no	yes	GTTGGC	non-methylated	N.D.	present	3.50628	1499	1	female	white	local	colon	1319	alive
181	MSS	no	no	x	non-methylated	N.D.	present	0.0801272	34	1	male	white	regional, distant	colon	49	dead
182	L/E	no	no	x	non-methylated	N.D.	present	0.0421066	18	1	female	black	regional, distant	colon	128	dead
183	MSI-H	no	no	x	hypermethylated	loss	absent	0	0	0	female	white	local	colon	1330	alive
184	MSS	no	no	x	non-methylated	N.D.	absent	0	0	1	female	white	unknown	colon	598	dead
185	MSS	no	no	x	non-methylated	N.D.	absent	0	0	1	male	white	local	rectum	751	dead
186	MSI-H	no	no	x	non-methylated	present	present	0.111236	48	0	male	white	regional, distant	colon	1825	alive
187	L/E	no	no	x	non-methylated	N.D.	absent	0	0	0	female	white	local	colon	1825	alive
188	L/E	no	no	x	non-methylated	N.D.	absent	0	0	0	male	white	regional, distant	colon	1541	alive
189	MSS	no	no	x	non-methylated	N.D.	present	0.976593	418	0	female	white	regional, distant	colon	263	dead
190	MSI-H	no	no	x	hypermethylated	loss	present	0.452093	193	1	female	white	local	colon	10	dead
191	L/E	no	yes	GATGGC	non-methylated	N.D.	present	0.146758	63	0	male	white	regional, distant	colon	484	dead
192	MSS	no	yes	GATGGC	non-methylated	N.D.	absent	0	0	1	male	white	local	colon	1322	alive
193	MSS	no	no	x	non-methylated	N.D.	absent	0	0	0	male	white	local	rectum	1825	alive
195	MSS	no	no	x	non-methylated	N.D.	absent	0	0	0	female	black	regional, distant	rectum	726	dead
196	MSI-H	no	no	x	hypermethylated	loss	present	0.212286	91	1	male	black	unknown	colon	1825	alive
197	MSS	no	yes	GATGGC	non-methylated	N.D.	absent	0	0	0	male	black	regional, distant	colon	240	dead
198	L/E	no	no	x	non-methylated	N.D.	present	4.30635	1841	1	female	white	regional, distant	colon	1328	alive
199	MSI-H	no	no	x	non-methylated	present	present	0.176339	75	0	male	white	unknown	colon	1523	alive
200	L/E	no	no	x	non-methylated	N.D.	present	0.002	1	0	male	black	regional, distant	colon	1825	alive
202	L/E	no	no	x	non-methylated	N.D.	present	39.6116	16938	0	female	white	regional, distant	colon	542	dead
203	L/E	no	no	x	non-methylated	N.D.	absent	0	0	1	male	white	local	colon	1311	alive
204	MSS	no	no	x	non-methylated	N.D.	absent	0	0	0	female	white	local	colon	1382	alive
205	MSS	no	no	x	non-methylated	N.D.	absent	0	0	1	female	black	local	colon	1322	alive
206	MSS	no	no	x	non-methylated	N.D.	present	18.9921	8121	0	female	black	regional, distant	colon	1285	dead
207	L/E	no	yes	GCTGGC	non-methylated	N.D.	present	1.00294	429	1	female	black	local	colon	1825	alive
208	MSS	no	no	x	non-methylated	N.D.	absent	0	0	1	male	white	regional, distant	rectum	1825	alive
209	L/E	no	no	x	non-methylated	N.D.	absent	0	0	1	male	white	local	colon	121	dead
211	L/E	yes	no	x	non-methylated	N.D.	absent	0	0	1	female	white	regional, distant	colon	1365	dead
212	MSI-H	yes	no	x	hypermethylated	N.D.	present	120.102	51356	1	male	white	local	colon	971	dead
213	MSS	no	yes	GATGGC	non-methylated	N.D.	absent	0	0	0	female	white	local	colon	1566	alive
214	MSS	no	no	x	non-methylated	N.D.	absent	0	0	1	female	white	regional, distant	colon	1825	alive
215	MSS	no	no	x	non-methylated	N.D.	absent	0	0	0	male	white	regional, distant	colon	862	dead
216	L/E	no	no	x	non-methylated	N.D.	absent	0	0	0	female	white	unknown	colon	1825	alive
217	MSS	no	no	x	non-methylated	N.D.	absent	0	0	1	male	white	unknown	colon	1825	alive
218	MSS	no	yes	GTTGGC	non-methylated	N.D.	absent	0	0	0	female	black	regional, distant	colon	1825	alive
219	MSS	no	no	x	non-methylated	N.D.	absent	0	0	0	female	white	unknown	colon	1825	alive
220	MSS	no	yes	GATGGC	non-methylated	N.D.	absent	0	0	0	female	black	unknown	rectum	1825	alive
221	MSS	no	no	x	non-methylated	N.D.	absent	0	0	0	male	white	unknown	rectum	1825	alive
222	L/E	no	no	x	non-methylated	N.D.	absent	0	0	0	female	white	regional, distant	rectum	1825	alive
223	L/E	no	no	x	non-methylated	N.D.	absent	0	0	0	female	white	unknown	colon	1347	dead
224	MSI-H	no	no	x	non-methylated	present	present	0.321804	138	0	female	white	regional, distant	colon	1653	alive
225	L/E	no	no	x	non-methylated	N.D.	absent	0	0	0	male	white	regional, distant	colon	1265	dead
227	L/E	no	no	x	non-methylated	N.D.	absent	0	0	0	male	white	regional, distant	colon	1825	alive
228	L/E	no	no	x	non-methylated	N.D.	absent	0	0	1	female	white	local	rectum	1825	alive
229	L/E	no	yes	GGTGAC	non-methylated	N.D.	absent	0	0	0	female	black	regional, distant	colon	1825	alive
230	L/E	no	yes	GATGGC	non-methylated	N.D.	absent	0	0	0	male	white	local	colon	1326	alive
231	L/E	no	no	x	non-methylated	N.D.	absent	0	0	1	male	white	unknown	colon	1825	alive
232	MSS	no	no	x	non-methylated	N.D.	absent	0	0	0	male	white	local	rectum	1825	alive
233	MSS	no	yes	GATGGC	non-methylated	N.D.	present	0.0112842	5	0	female	black	regional, distant	colon	1452	dead
234	MSS	no	no	x	non-methylated	N.D.	present	0.150954	65	0	male	black	unknown	rectum	1825	alive
235	L/E	no	no	x	non-methylated	N.D.	present	0.196193	84	1	male	white	regional, distant	rectum	319	dead
238	MSS	no	no	x	non-methylated	N.D.	absent	0	0	0	male	white	unknown	colon	1597	dead
239	L/E	no	yes	GATGGC	non-methylated	N.D.	absent	0	0	1	female	white	local	colon	457	dead
240	MSS	no	yes	GATGGC	non-methylated	N.D.	absent	0	0	0	female	white	regional, distant	rectum	1825	alive
241	MSS	no	no	x	non-methylated	N.D.	present	0.0384679	16	0	male	white	regional, distant	colon	1825	alive
242	L/E	no	no	x	non-methylated	N.D.	absent	0	0	0	female	white	regional, distant	colon	1357	alive
243	MSS	no	yes	GGTGAC	non-methylated	N.D.	present	0.0489558	21	1	male	white	local	colon	1483	alive
245	MSS	no	no	x	non-methylated	N.D.	absent	0	0	0	male	white	unknown	rectum	1825	alive
246	L/E	no	no	x	non-methylated	N.D.	absent	0	0	0	female	white	regional, distant	colon	1825	alive
248	L/E	no	yes	GATGGC	non-methylated	N.D.	absent	0	0	1	female	white	local	rectum	1825	alive
249	MSS	no	no	x	non-methylated	N.D.	absent	0	0	0	male	white	local	colon	903	dead
251	L/E	no	no	x	non-methylated	N.D.	absent	0	0	1	male	black	regional, distant	colon	1619	alive
252	MSS	no	yes	GATGGC	non-methylated	N.D.	absent	0	0	0	male	white	regional, distant	colon	1340	alive
253	MSS	no	no	x	non-methylated	N.D.	absent	0	0	1	female	white	regional, distant	colon	1825	alive
254	L/E	no	no	x	non-methylated	N.D.	absent	0	0	1	female	black	unknown	rectum	1825	alive
255	MSS	no	no	x	non-methylated	N.D.	absent	0	0	1	female	white	local	colon	1308	dead
256	MSS	no	no	x	non-methylated	N.D.	present	1.9956	853	0	female	white	regional, distant	colon	1825	alive
257	MSS	no	yes	GGTGAC	non-methylated	N.D.	present	1.21514	520	1	female	black	regional, distant	colon	1455	alive
258	L/E	no	yes	GGTGAC	non-methylated	N.D.	present	1.92953	825	1	female	white	local	colon	1825	alive
259	L/E	no	no	x	non-methylated	N.D.	present	65.889	28174	1	male	black	unknown	rectum	1825	alive
260	L/E	no	no	x	non-methylated	N.D.	present	0.0625327	27	1	female	white	regional, distant	colon	1152	dead
261	L/E	no	yes	GGTGAC	non-methylated	N.D.	absent	0	0	0	female	white	regional, distant	colon	296	dead
262	L/E	no	no	x	non-methylated	N.D.	absent	0	0	0	female	white	regional, distant	colon	1825	alive
266	MSS	no	yes	GGTGAC	non-methylated	N.D.	absent	0	0	1	male	white	unknown	rectum	1819	alive
267	MSI-H	yes	no	x	hypermethylated	loss	present	44.0311	18828	1	female	black	regional, distant	colon	1331	alive
269	MSS	no	no	x	non-methylated	N.D.	present	0.00907119	4	1	male	white	regional, distant	rectum	1808	alive
270	L/E	no	yes	GATGGC	non-methylated	N.D.	absent	0	0	0	male	black	unknown	colon	1812	alive
271	L/E	no	no	x	non-methylated	N.D.	absent	0	0	0	female	black	regional, distant	colon	1825	alive
273	MSS	no	no	x	non-methylated	N.D.	absent	0	0	0	female	white	regional, distant	colon	660	dead
274	L/E	no	yes	GTTGGC	non-methylated	N.D.	present	0.117779	50	1	female	white	regional, distant	rectum	1449	dead
275	MSS	no	no	x	non-methylated	N.D.	absent	0	0	1	female	white	unknown	colon	1245	dead
276	MSS	no	yes	GTTGGC	non-methylated	N.D.	absent	0	0	0	male	white	regional, distant	rectum	1801	alive
277	MSS	no	yes	GGTGAC	non-methylated	N.D.	present	0.106141	45	0	male	white	regional, distant	colon	1444	alive
278	MSS	no	yes	AGTGGC	non-methylated	N.D.	absent	0	0	0	female	white	regional, distant	rectum	1664	dead
279	MSS	no	no	x	non-methylated	N.D.	absent	0	0	0	male	white	unknown	rectum	777	dead
280	MSS	no	no	x	non-methylated	N.D.	absent	0	0	0	male	white	unknown	rectum	1777	alive
281	MSS	no	yes	GATGGC	non-methylated	N.D.	absent	0	0	1	male	white	local	colon	1773	alive
282	MSS	no	yes	TGTGGC	non-methylated	N.D.	absent	0	0	0	female	white	regional, distant	rectum	1825	alive
283	MSS	no	no	x	non-methylated	N.D.	absent	0	0	1	female	white	local	colon	1804	alive
284	MSI-H	no	yes	GATGGC	non-methylated	present	present	0.150654	64	1	female	white	regional, distant	colon	1310	alive
285	L/E	no	no	x	non-methylated	N.D.	absent	0	0	0	male	black	unknown	colon	1127	dead
286	MSS	no	no	x	non-methylated	N.D.	absent	0	0	0	female	white	local	colon	1720	alive
287	L/E	no	yes	GATGGC	non-methylated	N.D.	absent	0	0	0	male	black	regional, distant	colon	1381	alive
288	MSS	no	no	x	non-methylated	N.D.	absent	0	0	1	male	white	unknown	rectum	1535	alive
289	MSS	no	yes	GTTGGC	non-methylated	N.D.	present	7.30001	3121	0	male	white	regional, distant	colon	1446	alive
290	L/E	no	no	x	non-methylated	N.D.	absent	0	0	1	female	white	regional, distant	colon	1391	alive
292	MSS	no	no	x	non-methylated	N.D.	absent	0	0	0	male	white	regional, distant	rectum	1332	alive
293	MSS	no	no	x	non-methylated	N.D.	present	33.7927	14450	0	male	white	regional, distant	rectum	1324	alive
294	L/E	no	yes	GATGGC	non-methylated	N.D.	present	7.93805	3394	1	male	white	regional, distant	rectum	1708	alive
296	MSS	no	no	x	non-methylated	N.D.	absent	0	0	1	female	white	regional, distant	rectum	1825	alive
297	MSS	no	no	x	non-methylated	N.D.	absent	0	0	1	female	white	unknown	rectum	1225	dead
299	L/E	no	yes	GGTGAC	non-methylated	N.D.	absent	0	0	0	male	black	regional, distant	colon	1392	alive
300	MSS	no	yes	GATGGC	non-methylated	N.D.	absent	0	0	1	female	white	unknown	rectum	1671	alive
301	MSS	no	yes	GTTGGC	non-methylated	N.D.	absent	0	0	1	male	black	unknown	rectum	1825	alive
302	L/E	no	no	x	non-methylated	N.D.	absent	0	0	0	male	white	regional, distant	colon	1630	alive
303	L/E	yes	no	x	non-methylated	N.D.	present	0.0751376	32	1	female	white	unknown	colon	656	dead
304	L/E	no	yes	GATGGC	non-methylated	N.D.	present	0.123154	53	0	male	unknown	local	colon	687	dead
305	MSI-H	no	yes	GATGGC	non-methylated	N.D.	present	46.8619	20038	0	male	white	local	colon	1335	alive
306	MSS	no	no	x	non-methylated	N.D.	absent	0	0	0	female	white	regional, distant	rectum	1825	alive
308	L/E	no	no	x	non-methylated	N.D.	absent	0	0	0	male	white	local	rectum	1308	alive
309	L/E	no	no	x	non-methylated	N.D.	absent	0	0	0	female	white	local	colon	1584	alive
310	MSI-H	no	no	x	non-methylated	present	absent	0	0	0	male	white	regional, distant	colon	1596	alive
311	MSS	no	no	x	non-methylated	N.D.	absent	0	0	0	female	black	regional, distant	colon	458	dead
312	MSS	no	no	x	non-methylated	N.D.	present	1.54515	661	1	female	white	local	colon	1328	alive
313	L/E	no	no	x	non-methylated	N.D.	absent	0	0	0	female	black	unknown	colon	1637	alive
314	L/E	no	no	x	non-methylated	N.D.	absent	0	0	0	female	white	regional, distant	colon	1498	alive
315	MSS	no	no	x	non-methylated	N.D.	absent	0	0	0	male	white	regional, distant	colon	1661	alive
316	MSI-H	no	yes	GATGGC	non-methylated	N.D.	present	0.503671	215	0	male	white	local	colon	1322	alive
317	L/E	no	yes	GGTTGC	non-methylated	N.D.	absent	0	0	1	female	white	regional, distant	colon	897	dead
318	MSS	no	yes	GGTTGC	non-methylated	N.D.	absent	0	0	1	male	black	unknown	colon	1036	dead
319	L/E	no	yes	TGTGGC	non-methylated	N.D.	absent	0	0	0	male	white	regional, distant	colon	1109	dead
320	MSI-H	yes	no	x	hypermethylated	loss	absent	0	0	1	female	white	regional, distant	colon	437	dead
321	MSS	no	no	x	non-methylated	N.D.	absent	0	0	1	female	white	regional, distant	colon	344	dead
322	MSS	no	no	x	non-methylated	N.D.	absent	0	0	0	female	white	regional, distant	colon	283	dead
325	MSI-H	yes	no	x	hypermethylated	loss	present	0.391848	168	1	female	white	regional, distant	colon	482	dead
326	MSS	no	yes	GTTGGC	non-methylated	N.D.	absent	0	0	1	male	black	local	colon	433	dead
327	L/E	yes	no	x	non-methylated	N.D.	absent	0	0	1	female	white	unknown	colon	475	dead
328	L/E	yes	no	x	non-methylated	N.D.	absent	0	0	1	male	unknown	regional, distant	colon	496	dead
329	L/E	no	no	x	non-methylated	N.D.	present	291.082	124467	0	male	white	regional, distant	colon	429	dead
330	MSI-H	no	no	x	hypermethylated	loss	absent	0	0	1	male	white	unknown	colon	774	dead
331	MSS	no	no	x	non-methylated	N.D.	present	0.413692	177	1	male	white	unknown	rectum	556	dead
332	MSS	no	yes	GATGGC	non-methylated	N.D.	present	10.2216	4371	1	female	white	regional, distant	colon	304	dead
333	MSS	no	yes	GGTTGC	non-methylated	N.D.	present	0.0550636	22	0	male	white	regional, distant	colon	440	dead
334	L/E	no	yes	TGTGGC	non-methylated	N.D.	absent	0	0	1	female	black	local	colon	436	dead
336	MSI-H	no	no	x	non-methylated	loss	absent	0	0	0	male	white	regional, distant	colon	826	dead
337	L/E	no	no	x	non-methylated	N.D.	absent	0	0	0	male	white	local	colon	511	dead
338	MSS	no	yes	GCTGGC	non-methylated	N.D.	present	0.0569981	24	1	male	white	regional, distant	colon	23	dead
339	L/E	no	yes	GGTGAC	non-methylated	N.D.	absent	0	0	1	female	white	unknown	colon	33	dead
340	L/E	no	yes	GATGGC	non-methylated	N.D.	absent	0	0	1	female	white	regional, distant	colon	47	dead
342	MSS	no	yes	GGTGAC	non-methylated	N.D.	present	0.129256	55	1	female	white	unknown	colon	130	dead
343	MSS	no	no	x	non-methylated	N.D.	absent	0	0	0	male	white	regional, distant	colon	54	dead
344	L/E	no	no	x	non-methylated	N.D.	absent	0	0	1	male	white	local	colon	228	dead
345	MSS	no	no	x	non-methylated	N.D.	present	0.13918	60	0	male	black	regional, distant	colon	411	dead
346	MSI-H	yes	no	x	hypermethylated	loss	absent	0	0	1	female	white	regional, distant	colon	1434	alive
348	MSS	no	yes	GGTGAC	non-methylated	N.D.	absent	0	0	1	female	white	regional, distant	colon	1632	alive
349	MSI-H	no	no	x	non-methylated	present	absent	0	0	0	male	black	unknown	colon	1371	alive
350	L/E	no	no	x	non-methylated	N.D.	present	18.8504	8060	0	male	black	local	colon	1334	alive
								average 5.49	avarage 2348
1 Wild-type sequence: GGTGGC, mutated nucleotide was colored red in T, gree in A, and blue in C.
