# Supplementary material for: Fusobacterium nucleatum Load Correlates with KRAS Mutation and Sessile Serrated Pathogenesis in Colorectal Adenocarcinoma
Source: Cancer Res Commun. 2023 Sep 26;3(9):1940–51. doi: 10.1158/2767-9764.CRC-23-0179 (PMC10530411; doi:10.1158/2767-9764.CRC-23-0179)
Supplement: Supplementary Table S2 — Table S2 lists data for 32 cases of adenomas [file crc-23-0179-s02.xlsx]

## Sheet: Sheet1
Supplemental Table 2
			BRAFV600E	KRAS	MLH1	Fn infection	Fn quantity	Fn quantity		age	sex
Case ID	adenoma type1	dysplasia2	mutations	G12/G13 mutations	hypermethylation	present/absent	Fn Copy No./Tumor DNA ng	Fn DNA(pg)/Tumor DNA (ng)	tumor location	<67: 0, >67:1	female/male
28	ADC on TA	ADC	no	no	no	absent	0	0	colon	0	male
46	ADC on TA	ADC	no	yes	no	present	3119	7.295	colon	1	female
33	SSA	no dysplasia	yes	no	yes	absent	0	0	colon	0	male
49	SSA	no dysplasia	no	yes	no	absent	0	0	colon	1	female
50	SSA	LGD	yes	no	no	absent	0	0	colon	0	female
51	SSA	no dysplasia	yes	no	no	absent	0	0	colon	1	female
52	SSA	no dysplasia	yes	no	no	present	109	0.2541	colon	1	female
53	SSA	no dysplasia	yes	no	no	present	1	0.00302	colon	0	female
54	SSA	LGD	yes	no	no	present	19	0.0436	colon	0	male
55	SSA	LGD	yes	no	no	absent	0	0	colon	0	female
56	SSA	no dysplasia	yes	no	no	present	10	0.0223	colon	0	female
57	SSA	no dysplasia	yes	no	no	absent	0	0	colon	1	female
32	TA	LGD	no	no	no	present	197	0.461	colon	0	male
23	TA	LGD	no	no	no	present	10	0.02319	colon	0	male
27	TA	LGD	no	no	no	absent	0	0	colon	0	male
30	TA	HGD	no	no	no	absent	0	0	colon	0	male
31	TA	LGD	no	no	no	present	5	0.0107	colon	0	male
35	TA	LGD	no	no	no	absent	0	0	colon	1	male
36	TA	LGD	yes	no	no	absent	0	0	colon	1	male
37	TA	LGD	no	yes	no	present	23	0.0531	colon	0	male
42	TA	HGD	no	no	no	absent	0	0	colon	1	female
43	TA	HGD	no	yes	no	absent	0	0	colon	1	female
44	TA	LGD	no	yes	no	absent	0	0	colon	0	female
47	TA	LGD	no	no	no	present	12	0.092	colon	1	female
29	TVA	HGD	no	yes	no	absent	0	0	colon	0	male
34	TVA	LGD	no	yes	no	present	6	0.0135	colon	0	male
38	TVA	HGD	no	no	no	present	144	0.336	colon	0	female
39	TVA	HGD	no	yes	no	present	30	0.0697	colon	1	female
40	TVA	HGD	no	yes	no	absent	0	0	colon	1	female
41	TVA	LGD	no	no	no	present	68	0.1581	colon	1	female
45	TVA	HGD	no	no	no	absent	0	0	colon	0	female
48	TVA	LGD	no	no	no	absent	0	0	colon	0	female
							Mean: 117.28	Mean: 0.28
1SSA:Sessile Serrated adenoma, TA: tubular adenoma, TVA: tubular-villous adenoma.
2LGD: low grade dysplasia, HGD: high grade dysplasia, ADC: adenocarcinoma.
