# Supplementary material for: Fusobacterium nucleatum Load Correlates with KRAS Mutation and Sessile Serrated Pathogenesis in Colorectal Adenocarcinoma
Source: Cancer Res Commun. 2023 Sep 26;3(9):1940–51. doi: 10.1158/2767-9764.CRC-23-0179 (PMC10530411; doi:10.1158/2767-9764.CRC-23-0179)
Supplement: Supplementary Table S3 — Table S3 shows relationship between Fn copy number and genetic pathway in colorectal cancers [file crc-23-0179-s03.xlsx]

## Sheet: Sheet1
		Supplementary Table 3	Relationship between copy number of Fn and MSI-H, L/E and MSS
				L/E vs MSI-H				MSS vs MSI-H				MSS vs L/E
			OR	95%CI	p1		OR	95%CI	p		OR	95%CI	p
		Monovariate
		Fn DNA Copy Number	1.35	1.1-1.66	0.00447974		1.81	1.4-2.33	4.6677e-06		1.3	1.06-1.6	0.012
		Multivariate2
		Fn DNA Copy Number	1.32	1.06-1.66	0.014555		1.74	1.3-2.33	4.6677e-06		1.3	1.06-1.6	0.014
		1p values were obtained through logistic regression analysis
		2Copy number of Fn was adjusted for tumor site and stage, patients' sex, age and race.
