# Supplementary material for: Fusobacterium nucleatum Load Correlates with KRAS Mutation and Sessile Serrated Pathogenesis in Colorectal Adenocarcinoma
Source: Cancer Res Commun. 2023 Sep 26;3(9):1940–51. doi: 10.1158/2767-9764.CRC-23-0179 (PMC10530411; doi:10.1158/2767-9764.CRC-23-0179)
Supplement: Supplementary Table S4 — Table S4 summarizes 22 studies and relationship of Fn infection and colorectal cancer [file crc-23-0179-s04.xlsx]

## Sheet: Sheet1
Supplemetary Table 4
Group A
Reference #	Author	Year	Biospecimen	Fn Detection Methods	Fn quantification	Comparison od Fn	Tumor Stage	No. of Samples	Fn Positive %	OS1	CSS	RFS	Follow up months	MSI	MLH1 hypermethylation	MLH1 Expression	CIMP-H	BRAF Mut	KRAS Mut
14	Tahara-T	2014	FF	qPCR, TaqMan-incorrect	2-deltaCT	high vs low/negative	unknown	149	52.3	N.D.	N.D.	N.D.	N.D.	+	+	N.D.	+	-	-
42	de Carvalho-AC	2019	FF	qPCR, TaqMan-incorrect	2-deltaCT	high vs low vs negative	I-IV	152	23	KM, 5y poor	KM, 5y poor	N.D.	96	+	N.D.	-	N.D.	+	N.D.
			FFPE	qPCR, TaqMan-incorrect	2-deltaCT	high vs low vs negative	I-IV	139	5.8	N.D.	N.D.	N.D.	N.D.	+	N.D.	-	N.D.	+	N.D.
36	Mima-K	2016	FFPE	qPCR, TaqMan-incorrect	2-deltaCT	high vs low vs negative	I-IV	1069	12.5	MA,10.7y no association	MA, 10.7y poor	N.D.	128	+	+	N.D.	+	+	-
16	Mima-K	2016	FFPE	qPCR, TaqMan-incorrect	2-deltaCT	high vs low vs negative	I-IV	598	13	N.D.	N.D.	N.D.	N.D.	+	+	N.D.	+	-	-
15	Ito-M	2015	FFPE	qPCR, TaqMan-incorrect	2-deltaCT	high vs low vs negative	I-IV	511	56	N.D.	N.D.	N.D.	N.D.	+	+	N.D.	+	-	-
43	Mima-K	2015	FFPE	qPCR, TaqMan-incorrect	2-deltaCT	high vs low vs negative	I-IV	1102	12.5	N.D.	N.D.	N.D.	120	+	+	N.D.	+	+	-
44	Nosho-K	2016	FFPE	qPCR, TaqMan-incorrect	2-deltaCT	posivive vs negative	I-IV	511	8.6	N.D.	N.D.	N.D.	N.D.	+	N.D.	N.D.	N.D.	+	-
19	Oh-HJ	2019	FFPE	qPCR, TaqMan-incorrect	2-deltaCT	high vs low/negative	II/III	593	68.8	10y, no association	N.D.	N.D.	120	-	N.D.	N.D.	-	-	-
17	Chen-Y	2019	FFPE	qPCR, TaqMan-incorrect	2-deltaCT	high vs low/negative	II/III	91	>27.5	MA, 6.6y poor	N.D.	N.D.	120	+	N.D.	N.D.	N.D.	-	-
18	Haruki-K	2020	FFPE	qPCR, TaqMan-incorrect	2-deltaCT	high vs low vs negative	I-IV	724	14	N.D.	N.D.	N.D.	N.D.	+	N.D.	N.D.	+	+	-
45	Yamamoto-S	2021	FFPE	qPCR, TaqMan-incorrect	2-deltaCT	posivive vs negative	0-IV	200	22	N.D.	N.D.	N.D.	N.D.	N.D.	N.D.	N.D.	N.D.	-	-
Group B
Reference #	Author	Year	Biospecimen	Detection Methods	Fn quantification	Comparison	Tumor Stage	No. of Samples	Fn Positive %	OS	CSS	RFS	Follow up months	MSI	MLH1 hypermethylation	MLH1 Expression	CIMP-H	BRAF Mut	KRAS Mut
35	Flanagan-L	2014	FF	qPCR, TaqMan	2-deltaCT	high vs low/negative	I-IV	122	unknown	KM, 5y poor	N.D.	N.D.	60	N.D.	N.D.	N.D.	N.D.	N.D.*	N.D.*
37	Wei-Z	2016	FF	16s RNA Seq	sequencing/relative	high vs low/negative	I-IV	180	>50	MA, 3y poor	N.D.	MA, 3y poor	36	N.D.	N.D.	-	N.D.	N.D.	N.D.
38	Sun-Y	2016	FF	qPCR, SYBER Green	2-deltaCT	high vs low/negative	I-IV	152	unknown	KM, 5y poor	N.D.	N.D.	60	N.D.	N.D.	N.D.	N.D.	N.D.	N.D.
21	Yamaoka-Y	2018	FF	droplet digital PCR	absolute	high vs low/negative	I-IV	100	75	KM, 12.5y poor	N.D.	N.D.	120	N.D.	-	N.D.	N.D.	N.D.	+
22	Proenca-MA	2018	FF	qPCR, TaqMan	2-deltaCT	Fn quantity	unknown	43	76.7	N.D.	N.D.	N.D.	N.D.	-	N.D.	N.D.	N.D.	N.D.	+
20	Kunzmann-AT	2019	FF	qPCR, TaqMan	2-deltaCT	high vs low/negative	I-IV	190	>31.8	MA, 2.3y poor	N.D.	N.D.	72	+	N.D.	N.D.	N.D.	-	-
10	Okita-Y	2020	FF	qPCR, SYBER Green	absolute	posivive vs negative	I-IV	174	75	N.D.	N.D.	N.D.	N.D.	+	N.D.	N.D.	N.D.	N.D.	N.D.
			FFPE	qPCR, SYBER Green	absolute	posivive vs negative	I-IV	304	38	N.D.	N.D.	N.D.	N.D.	+	N.D.	N.D.	N.D.	N.D.	N.D.
46	Shariati-A	2021	FF	qPCR, TaqMan	2-deltaCT	posivive vs negative	I-IV	30	23	N.D.	N.D.	N.D.	N.D.	N.D.	N.D.	N.D.	N.D.	-	+
40	Lee-DW	2018	Methacarn	qPCR, SYBER Green	absolute	high vs low/negative	II-IV	236+10 FF	98.3	Stage IV, 8y MA, poor	N.D.	Stage II/III MK, 8y no association	96	+	N.D.	N.D.	+	N.D.	N.D.
39	Yan-X	2017	FFPE	qPCR, SYBER Green	2-deltaCT	high vs low/negative	III/IV	280	>66.8	N.D.	MA, 5y poor	MA, 5y poor	60	N.D.	N.D.	N.D.	N.D.	N.D.	N.D.
41	Bundgaard-Nielsen-C	2019	FFPE	qPCR, SYBER Green	2-deltaCT	posivive vs negative	I-IV	99	29.3	5y, no association	N.D.	5y, no association	96	N.D.	N.D.	N.D.	N.D.	N.D.	N.D.
	This study		FFPE	qPCR, SYBER Green	absolute	posivive vs negative	I-IV	309	35.9	5y, no association	N.D.	N.D.	60	+	+	N.D.	N.D.	+	+
FF: Fresh Frozen, FFPE: formalin-fixed, paraffin-embedded, qPCR, TaqMan-wrong: TaqMan assay using incorrect Fn probe.
KM 5y poor: Fn is associated with poor survival during 5y observation period determined by Kaplan-Meier method.
MA, 5y poor : Fn is associated with poor survival during 5y observation period determined by multivariate analysis.
5y no association: Fn is not associated with poor survival during 5y observation period.
-: no association with Fn
+: associated with Fn
N.D.: association with Fn was not determined.
N.D*: association with Fn was not determined but difference in Fn quantity was deternined between CRC with BRAF/KRAS mutations and CRC with non-BRAF/KRAS mutations.
